# Supplementary material for: Exposure to maternal obesogenic diet worsens some but not all pre-cancer phenotypes in a murine genetic model of prostate cancer
Source: PLoS One. 2017 May 10;12(5):e0175764. doi: 10.1371/journal.pone.0175764 (PMC5425180; doi:10.1371/journal.pone.0175764)
Supplement: S1 File — (ZIP) [file pone.0175764.s002.zip]

Archive with 3 entries (3 files):
- Table A.xlsx
- Table B.xlsx
- Slfile.pzfx
