# Supplementary material for: Exposure to maternal obesogenic diet worsens some but not all pre-cancer phenotypes in a murine genetic model of prostate cancer
Source: PLoS One. 2017 May 10;12(5):e0175764. doi: 10.1371/journal.pone.0175764 (PMC5425180; doi:10.1371/journal.pone.0175764)
Supplement: S1 File — (ZIP) [file pone.0175764.s002.zip › Table A.xlsx]

## Sheet: ExtractedScans
RecNumber	Label	Fat	Lean	FreeWater	TotalWater	TimeDateDura	Accumulation	Weight	Comments	Total Body Weight	Avg	StDev	% Fat	Avg	StDev	% Lean	Avg	StDev	% Free Water	Avg	StDev	Diet	Analysis	Pvalue
772	1332 CRE- PTENF/F	3.63	13.64	0.18	11.39	10:09:01 Jul 27, 2015; 175; ems	1	0		17.45	19.3567	1.67649	20.8023	18.9477	2.34583	78.1662	80.5096	2.78755	0.865289	0.498248	0.37141	HFD	% Fat	0.0099251
773	1333 CRE- PTEN F/F	3.36	17.22	0.02	14.57	10:13:03 Jul 27, 2015; 86; ems	1	0		20.6			16.3107			83.5922			0.122619			HFD	% Lean	0.0124899
774	1334 CRE- PTEN F/F	3.95	15.97	0.1	13.97	10:15:47 Jul 27, 2015; 123; ems	1	0		20.02			19.7303			79.7702			0.506835			HFD	% Free Water	0.856958
775	1335 CRE- PTEN F/F	1.09	13.88	0.02	11.64	10:18:42 Jul 27, 2015; 160; ems	1	0		14.99	15.15	0.226274	7.27151	7.65274	0.539134	92.5951	92.0519	0.768092	0.275046	0.573173	0.421616	CHOW
776	1336 CRE- PTEN F/F	1.23	14.01	0.07	12.29	10:27:52 Jul 27, 2015; 100; ems	1	0		15.31			8.03396			91.5088			0.871301			CHOW
RecNumber	Label	Fat	Lean	FreeWater	TotalWater	TimeDateDura	Accumulation	Weight	Comments	Measured BW	Avg	StDev	% Fat		StDev	% Lean		StDev	% Free Water		StDev	Diet	Analysis	Pvalue
772	1332 CRE- PTENF/F	3.63	13.64	0.18	11.39	10:09:01 Jul 27, 2015; 175; ems	1	0		19.5	21.1333	1.55671	18.6154	17.3424	2.14384	69.9487	73.7066	3.31097	0.966942	0.546902	0.416262	HFD	% Fat	0.00742845
773	1333 CRE- PTEN F/F	3.36	17.22	0.02	14.57	10:13:03 Jul 27, 2015; 86; ems	1	0		22.6			14.8673			76.1947			0.134524			HFD	% Lean	0.0288464
774	1334 CRE- PTEN F/F	3.95	15.97	0.1	13.97	10:15:47 Jul 27, 2015; 123; ems	1	0		21.3			18.5446			74.9765			0.539241			HFD	% Free Water	0.855549
775	1335 CRE- PTEN F/F	1.09	13.88	0.02	11.64	10:18:42 Jul 27, 2015; 160; ems	1	0		17	16.8	0.282843	6.41176	6.9107	0.705603	81.6471	83.0223	1.94492	0.311927	0.628321	0.447449	CHOW
776	1336 CRE- PTEN F/F	1.23	14.01	0.07	12.29	10:27:52 Jul 27, 2015; 100; ems	1	0		16.6			7.40964			84.3976			0.944715			CHOW
