# Supplementary material for: Exposure to maternal obesogenic diet worsens some but not all pre-cancer phenotypes in a murine genetic model of prostate cancer
Source: PLoS One. 2017 May 10;12(5):e0175764. doi: 10.1371/journal.pone.0175764 (PMC5425180; doi:10.1371/journal.pone.0175764)
Supplement: S1 File — (ZIP) [file pone.0175764.s002.zip › Table B.xlsx]

## Sheet: Foster Pten Exp 1
	2015-09-16			CON Exposed Foster F1 Pups	Glucose (mg/dL)
Condition	Mouse #	Genotype	Body Weight	UL Injected	0	15	30	60	90	120
CON	1364	Cre -	20.7	136.6	150	489	600	281.5	264.5	204.5
	1365	Cre -	24.2	159.7	162	283.5	230.5	251	226	195.5
	1366	Cre -	21.4	141.2	145	447	370	201.5	188.5	178
	1367	Cre -	20.1	132.7	149	600	390.5	290.5	234.5	207.5
	1368	Cre -	22.8	150.5	159	568	448	420.5	343	313
				Avg	153	477.5	407.8	289	251.3	219.7	2.23607
				StDev	7.17635	124.394	133.903	81.3188	57.9856	53.4072
				SEM	3.20936	55.6305	59.8833	36.3669	25.9319	23.8844
Date of experiment 9/16/15
Glucose tolerance test on F1 Chow Pups First experiment
Cage 1x17
2mg/g body weight of glucose injected intraperitoneally (used 30% glucose in saline solution, sterile filtered)
Fast time= 6 HR
