# Supplementary material for: Exposure to maternal obesogenic diet worsens some but not all pre-cancer phenotypes in a murine genetic model of prostate cancer
Source: PLoS One. 2017 May 10;12(5):e0175764. doi: 10.1371/journal.pone.0175764 (PMC5425180; doi:10.1371/journal.pone.0175764)
Supplement: S5 File — (XLSX) [file pone.0175764.s006.xlsx]

## Sheet: Emily's Counts (2)
Picture Letter	Picture Number	Nuclei	Ki67	% Ki67 +	Ki67 None	Ki67 Some	Ki67 Mitosis	% Ki67 Mitoses	Cytokeratin (0-2)	Average Ki67 total	avg. Ki67 None	avg. Ki67 Some	avg. Ki67 Mitosis
A	12	74	15	20.2703	59	11	4	5.40541	2	18.0667	73.1333	10.8	7.26667
A	15	78	12	15.3846	66	10	2	2.5641	1
A	17	108	26	24.0741	82	14	12	11.1111	2
A	19	98	15	15.3061	83	13	2	2.04082	2
A	21	62	11	17.7419	51	7	4	6.45161	2
A	22	68	12	17.6471	56	7	5	7.35294	2
A	23	105	20	19.0476	85	13	7	6.66667	1
A	26	89	23	25.8427	66	18	5	5.61798	2
A	28	98	14	14.2857	84	8	6	6.12245	1
A	30	101	16	15.8416	85	13	3	2.9703	2
A	32	87	13	14.9425	74	8	5	5.74713	1
A	34	101	28	27.7228	73	9	19	18.8119	2
A	36	126	20	15.873	106	9	11	8.73016	1
A	38	66	17	25.7576	49	10	7	10.6061	1
A	41	107	29	27.1028	78	12	17	15.8879	1
B	2	75	21	28	54	10	11	14.6667	2	35.1333	44.9333	20.7333	14.4
B	4	69	18	26.087	51	6	12	17.3913	2
B	6	82	41	50	41	27	14	17.0732	1
B	9	72	55	76.3889	17	25	30	41.6667	1
B	11	78	54	69.2308	24	34	20	25.641	1
B	13	98	60	61.2245	38	37	23	23.4694	1
B	15	85	36	42.3529	49	27	9	10.5882	2
B	17	83	24	28.9157	59	15	9	10.8434	2
B	19	31	18	58.0645	13	11	7	22.5806	1
B	21	80	46	57.5	34	33	13	16.25	2
B	23	102	32	31.3725	70	17	15	14.7059	2
B	26	119	34	28.5714	85	25	9	7.56303	2
B	28	114	43	37.7193	71	18	25	21.9298	2
B	30	68	30	44.1176	38	16	14	20.5882	2
B	32	45	15	33.3333	30	10	5	11.1111	2
C	1	47	3	6.38298	44	0	3	6.38298	1	4.73333	68	3.33333	1.4
C	2	69	5	7.24638	64	4	1	1.44928	1
C	4	78	4	5.12821	74	3	1	1.28205	2
C	6	76	5	6.57895	71	3	2	2.63158	2
C	8	73	5	6.84932	68	4	1	1.36986	1
C	10	75	3	4	72	3	0	0	2
C	12	100	2	2	98	2	0	0	2
C	14	57	2	3.50877	55	1	1	1.75439	1
C	16	87	5	5.74713	82	1	4	4.5977	2
C	18	93	5	5.37634	88	4	1	1.07527	1
C	20	104	8	7.69231	96	8	0	0	2
C	22	72	4	5.55556	68	4	0	0	2
C	24	83	13	15.6627	70	8	5	6.0241	2
C	26	49	2	4.08163	47	1	1	2.04082	1
C	28	28	5	17.8571	23	4	1	3.57143	1
D	2	51	4	7.84314	47	2	2	3.92157	2	10.4	65	7.93333	2.46667
D	4	109	9	8.25688	100	8	1	0.917431	2
D	7	84	8	9.52381	76	6	2	2.38095	2
D	9	119	24	20.1681	95	23	1	0.840336	2
D	11	59	6	10.1695	53	3	3	5.08475	1
D	13	69	5	7.24638	64	3	2	2.89855	1
D	15	62	14	22.5806	48	11	3	4.83871	2
D	17	75	13	17.3333	62	7	6	8	2
D	19	53	9	16.9811	44	7	2	3.77358	1
D	21	76	15	19.7368	61	11	4	5.26316	1
D	23	85	10	11.7647	75	9	1	1.17647	1
D	25	81	14	17.284	67	11	3	3.7037	1
D	27	46	5	10.8696	41	3	2	4.34783	1
D	29	56	6	10.7143	50	4	2	3.57143	1
D	31	106	14	13.2075	92	11	3	2.83019	2
E	2	68	30	44.1176	38	24	6	8.82353	0	28.4667	49.3333	21.6	6.86667
E	4	97	33	34.0206	64	24	9	9.27835	0
E	6	68	25	36.7647	43	22	3	4.41176	0
E	9	87	41	47.1264	46	29	12	13.7931	1
E	11	81	31	38.2716	50	23	8	9.87654	0
E	13	83	37	44.5783	46	25	12	14.4578	0
E	15	74	33	44.5946	41	25	8	10.8108	0
E	17	93	39	41.9355	54	32	7	7.52688	0
E	19	93	18	19.3548	75	18	0	0	0
E	21	41	6	14.6341	35	3	3	7.31707	0
E	23	103	47	45.6311	56	43	4	3.8835	0
E	25	57	24	42.1053	33	17	7	12.2807	0
E	27	57	21	36.8421	36	5	16	28.0702	0
E	29	85	30	35.2941	55	26	4	4.70588	0
E	31	80	12	15	68	8	4	5	0
F	2	101	20	19.802	81	10	10	9.90099	1	29.5333	58.4667	18.4	11.1333
F	4	86	11	12.7907	75	5	6	6.97674	1
F	6	102	22	21.5686	80	11	11	10.7843	0
F	8	83	23	27.7108	60	16	7	8.43373	0
F	10	72	37	51.3889	35	20	17	23.6111	1
F	12	100	40	40	60	25	15	15	1
F	14	89	34	38.2022	55	20	14	15.7303	0
F	16	95	43	45.2632	52	24	19	20	0
F	18	111	42	37.8378	69	22	20	18.018	0
F	20	93	37	39.7849	56	27	10	10.7527	1
F	22	65	19	29.2308	46	14	5	7.69231	0
F	24	78	29	37.1795	49	23	6	7.69231	1
F	26	65	25	38.4615	40	17	8	12.3077	1
F	28	91	35	38.4615	56	26	9	9.89011	0
F	31	89	26	29.2135	63	16	10	11.236	1
G	1	112	26	23.2143	86	22	4	3.57143	1	16.4	70.6	12.8	3.6
G	3	74	18	24.3243	56	15	3	4.05405	1
G	5	91	22	24.1758	69	17	5	5.49451	1
G	7	113	15	13.2743	98	15	0	0	1
G	9	88	16	18.1818	72	11	5	5.68182	0
G	11	56	13	23.2143	43	10	3	5.35714	1
G	13	65	19	29.2308	46	16	3	4.61538	1
G	16	96	22	22.9167	74	18	4	4.16667	2
G	18	86	14	16.2791	72	8	6	6.97674	1
G	20	96	25	26.0417	71	21	4	4.16667	2
G	22	64	7	10.9375	57	4	3	4.6875	1
G	24	106	11	10.3774	95	7	4	3.77358	0
G	26	67	9	13.4328	58	9	0	0	1
G	29	103	16	15.534	87	10	6	5.82524	1
G	31	88	13	14.7727	75	9	4	4.54545	0
H	2	75	23	30.6667	52	14	9	12	2	25.7333	45.9333	13.4667	12.2667
H	4	51	16	31.3725	35	10	6	11.7647	1
H	6	45	16	35.5556	29	10	6	13.3333	2
H	8	88	26	29.5455	62	20	6	6.81818	1
H	10	82	47	57.3171	35	28	19	23.1707	1
H	12	116	31	26.7241	85	23	8	6.89655	2
H	14	56	15	26.7857	41	9	6	10.7143	2
H	16	78	21	26.9231	57	15	6	7.69231	2
H	18	58	27	46.5517	31	6	21	36.2069	2
H	20	96	30	31.25	66	16	14	14.5833	2
H	22	46	28	60.8696	18	8	20	43.4783	2
H	24	52	26	50	26	9	17	32.6923	2
H	26	69	27	39.1304	42	14	13	18.8406	2
H	28	85	22	25.8824	63	10	12	14.1176	2
H	30	78	31	39.7436	47	10	21	26.9231	2
I	3	76	15	19.7368	61	15	0	0	0	11.5333	57.2667	10.0667	1.46667
I	4	71	7	9.85915	64	7	0	0	0
I	6	84	15	17.8571	69	15	0	0	0
I	8	87	13	14.9425	74	13	0	0	0
I	10	61	8	13.1148	53	8	0	0	0
I	12	85	18	21.1765	67	18	0	0	0
I	14	36	3	8.33333	33	3	0	0	0
I	16	61	5	8.19672	56	5	0	0	0
I	18	80	10	12.5	70	10	0	0	0
I	20	54	10	18.5185	44	10	0	0	0
I	22	60	7	11.6667	53	7	0	0	0
I	24	102	21	20.5882	81	17	4	3.92157	0
I	26	45	10	22.2222	35	4	6	13.3333	0
I	28	58	12	20.6897	46	8	4	6.89655	0
I	30	72	19	26.3889	53	11	8	11.1111	0

## Sheet: Michaela's Counts
Picture Letter	Picture Number	Nuclei	Ki67	% Ki67 +	Ki67 none	Ki67 some	Ki67 Mitosis	% Ki67 Mitoses	Cytokeratin (0-2)	Comments
A	12	69	67	97.1014	2	61	6	8.69565	2
A	15	70	67	95.7143	3	63	4	5.71429	1
A	17	72	71	98.6111	1	63	8	11.1111	2
A	19	70	69	98.5714	1	54	15	21.4286	1
A	21	49	45	91.8367	4	32	13	26.5306	1
A	22	44	44	100	0	40	4	9.09091	2
A	23	81	80	98.7654	1	73	7	8.64198	1
A	26	78	77	98.7179	1	61	16	20.5128	2
A	28	98	97	98.9796	1	90	7	7.14286	2
A	30	76	76	100	0	66	10	13.1579	1
A	32	72	71	98.6111	1	66	5	6.94444	1
A	34	106	106	100	0	96	10	9.43396	2
A	36	103	103	100	0	93	10	9.70874	2
A	38	56	55	98.2143	1	50	5	8.92857	1
A	41	94	92	97.8723	2	80	12	12.766	2
B	2	55	52	94.5455	3	42	10	18.1818	1
B	4	65	62	95.3846	3	50	12	18.4615	1
B	6	97	96	98.9691	1	57	39	40.2062	1
B	9	88	88	100	0	59	29	32.9545	1
B	11	98	97	98.9796	1	62	35	35.7143	1
B	13	111	111	100	0	76	35	31.5315	2
B	15	85	84	98.8235	1	67	17	20	2
B	17	65	65	100	0	53	12	18.4615	2
B	19	51	51	100	0	35	16	31.3725	1
B	21	78	76	97.4359	2	62	14	17.9487	2
B	23	70	68	97.1429	2	52	16	22.8571	2
B	26	68	67	98.5294	1	59	8	11.7647	2
B	28	101	101	100	0	79	22	21.7822	2
B	30	70	70	100	0	54	16	22.8571	2
B	32	45	45	100	0	35	10	22.2222	1
C	1	30	24	80	6	22	2	6.66667	1
C	2	44	39	88.6364	5	35	4	9.09091	1
C	4	47	39	82.9787	8	37	2	4.25532	1
C	6	40	30	75	10	28	2	5	1
C	8	43	39	90.6977	4	38	1	2.32558	1
C	10	47	45	95.7447	2	43	2	4.25532	1
C	12	65	51	78.4615	14	48	3	4.61538	2
C	14	43	42	97.6744	1	40	2	4.65116	1
C	16	68	65	95.5882	3	62	3	4.41176	2
C	18	67	64	95.5224	3	61	3	4.47761	1
C	20	83	81	97.5904	2	77	4	4.81928	2
C	22	46	45	97.8261	1	44	1	2.17391	2
C	24	53	49	92.4528	4	43	6	11.3208	2
C	26	31	28	90.3226	3	27	1	3.22581	1
C	28	21	20	95.2381	1	19	1	4.7619	1
D	2	47	47	100	0	44	3	6.38298	1
D	4	64	64	100	0	60	4	6.25	2
D	7	53	53	100	0	51	2	3.77358	2
D	9	97	97	100	0	94	3	3.09278	2
D	11	54	54	100	0	51	3	5.55556	1
D	13	61	60	98.3607	1	57	3	4.91803	1
D	15	52	52	100	0	49	3	5.76923	1
D	17	61	58	95.082	3	53	5	8.19672	1
D	19	38	38	100	0	36	2	5.26316	2
D	21	53	52	98.1132	1	50	2	3.77358	1
D	23	64	62	96.875	2	59	3	4.6875	2
D	25	71	69	97.1831	2	66	3	4.22535	1
D	27	39	39	100	0	37	2	5.12821	1
D	29	45	45	100	0	43	2	4.44444	1
D	31	88	87	98.8636	1	83	4	4.54545	2
E	2	56	56	100	0	54	2	3.57143	0
E	4	76	76	100	0	71	5	6.57895	0
E	6	64	64	100	0	60	4	6.25	0
E	9	81	81	100	0	74	7	8.64198	1
E	11	66	66	100	0	63	3	4.54545	1
E	13	79	79	100	0	70	9	11.3924	0
E	15	60	60	100	0	56	4	6.66667	0
E	17	82	82	100	0	78	4	4.87805	1
E	19	80	74	92.5	6	74	0	0	1
E	21	44	41	93.1818	3	38	3	6.81818	0
E	23	91	91	100	0	84	7	7.69231	1
E	25	57	57	100	0	50	7	12.2807	1
E	25	43	43	100	0	31	12	27.907	1
E	29	64	64	100	0	61	3	4.6875	0
E	31	65	59	90.7692	6	56	3	4.61538	0
F	2	76	76	100	0	69	7	9.21053	0
F	4	70	70	100	0	66	4	5.71429	1
F	6	84	84	100	0	80	4	4.7619	0
F	8	60	60	100	0	56	4	6.66667	1
F	10	62	62	100	0	55	7	11.2903	2
F	12	81	81	100	0	73	8	9.87654	1
F	14	80	80	100	0	72	8	10	0
F	16	78	78	100	0	71	7	8.97436	0
F	18	86	86	100	0	76	10	11.6279	1
F	20	77	77	100	0	72	5	6.49351	1
F	22	58	58	100	0	57	1	1.72414	0
F	24	68	68	100	0	63	5	7.35294	1
F	26	48	48	100	0	44	4	8.33333	1
F	28	71	71	100	0	68	3	4.22535	1
F	31	71	71	100	0	67	4	5.6338	1
G	1	82	82	100	0	82	0	0	1
G	3	60	60	100	0	60	0	0	1
G	5	65	65	100	0	64	1	1.53846	2
G	7	88	85	96.5909	3	85	0	0	1
G	9	76	75	98.6842	1	72	3	3.94737	1
G	11	54	54	100	0	51	3	5.55556	1
G	13	50	50	100	0	46	4	8	1
G	16	71	71	100	0	69	2	2.8169	2
G	18	68	68	100	0	65	3	4.41176	1
G	20	72	72	100	0	70	2	2.77778	2
G	22	43	43	100	0	40	3	6.97674	1
G	24	80	77	96.25	3	73	4	5	1
G	26	53	53	100	0	52	1	1.88679	1
G	29	75	75	100	0	74	1	1.33333	1
G	31	67	67	100	0	63	4	5.97015	1
H	2	65	65	100	0	53	12	18.4615	2
H	4	49	49	100	0	43	6	12.2449	1
H	6	46	46	100	0	37	9	19.5652	2
H	8	82	82	100	0	70	12	14.6341	2
H	10	77	77	100	0	59	18	23.3766	2
H	12	92	92	100	0	81	11	11.9565	2
H	14	42	42	100	0	36	6	14.2857	1
H	16	61	61	100	0	53	8	13.1148	1
H	18	58	58	100	0	38	20	34.4828	1
H	20	76	76	100	0	63	13	17.1053	2
H	22	48	48	100	0	34	14	29.1667	1
H	24	51	51	100	0	32	19	37.2549	2
H	26	64	64	100	0	48	16	25	2
H	28	77	77	100	0	64	13	16.8831	2
H	30	83	83	100	0	62	21	25.3012	2
I	3	49	48	97.9592	1	44	4	8.16327	0
I	4	42	42	100	0	40	2	4.7619	0
I	6	52	52	100	0	48	4	7.69231	0
I	8	58	58	100	0	52	6	10.3448	0
I	10	47	47	100	0	45	2	4.25532	0
I	12	63	63	100	0	56	7	11.1111	0
I	14	27	27	100	0	26	1	3.7037	0
I	16	47	47	100	0	44	3	6.38298	0
I	18	67	67	100	0	62	5	7.46269	0
I	20	49	49	100	0	42	7	14.2857	1
I	22	33	33	100	0	31	2	6.06061	0
I	24	91	91	100	0	84	7	7.69231	0
I	26	37	37	100	0	33	4	10.8108	0
I	28	58	57	98.2759	1	48	9	15.5172	0
I	30	68	68	100	0	58	10	14.7059	0

## Sheet: Combined Mitoses
Picture Letter	% Ki67 Mitoses EB	% Ki67 Mitoses MR	AVG	More Strict	Nuclei	% Ki67 Mitoses STRICT	COMBINED	Cre +	Cre -	Cre +	Cre -	Negative Stain Control		EB DATA	Cre +	Cre -	Cre +	Cre -	Negative Stain Control		MR DATA	Cre +	Cre -	Cre +	Cre -	Negative Stain Control
A	5.40541	8.69565	7.05053	4	74	5.40541		CON	CON	HFD	HFD				CON	CON	HFD	HFD				CON	CON	HFD	HFD
A	2.5641	5.71429	4.13919	2	78	2.5641		7.05053	6.52482	6.19748	1.78571	4.08			5.40541	6.38298	8.82353	3.57143	0			8.69565	6.66667	3.57143	0	8.16327
A	11.1111	11.1111	11.1111	10	108	9.25926		4.13919	5.27009	7.92865	2.02703	2.38			2.5641	1.44928	9.27835	4.05405	0			5.71429	9.09091	6.57895	0	4.7619
A	2.04082	21.4286	11.7347	1	98	1.02041		11.1111	2.76869	5.33088	3.51648	3.85			11.1111	1.28205	4.41176	5.49451	0			11.1111	4.25532	6.25	1.53846	7.69231
A	6.45161	26.5306	16.4911	2	62	3.22581		11.7347	3.81579	11.2175	0	5.17			2.04082	2.63158	13.7931	0	0			21.4286	5	8.64198	0	10.3448
A	7.35294	9.09091	8.22193	4	68	5.88235		16.4911	1.84772	7.211	4.81459	2.13			6.45161	1.36986	9.87654	5.68182	0			26.5306	2.32558	4.54545	3.94737	4.25532
A	6.66667	8.64198	7.65432	5	105	4.7619		8.22193	2.12766	12.9251	5.45635	5.56			7.35294	0	14.4578	5.35714	0			9.09091	4.25532	11.3924	5.55556	11.1111
A	5.61798	20.5128	13.0654	12	89	13.4831		7.65432	2.30769	8.73874	6.30769	1.85			6.66667	0	10.8108	4.61538	0			8.64198	4.61538	6.66667	8	3.7037
A	6.12245	7.14286	6.63265	5	98	5.10204		13.0654	3.20277	6.20247	3.49178	3.19			5.61798	1.75439	7.52688	4.16667	0			20.5128	4.65116	4.87805	2.8169	6.38298
A	2.9703	13.1579	8.0641	9	101	8.91089		6.63265	4.50473	0	5.69425	3.73			6.12245	4.5977	0	6.97674	0			7.14286	4.41176	0	4.41176	7.46269
A	5.74713	6.94444	6.34579	2	87	2.29885		8.0641	2.77644	7.06763	3.47222	7.14			2.9703	1.07527	7.31707	4.16667	0			13.1579	4.47761	6.81818	2.77778	14.2857
A	18.8119	9.43396	14.1229	6	101	5.94059		6.34579	2.40964	5.7879	5.83212	3.03			5.74713	0	3.8835	4.6875	0			6.94444	4.81928	7.69231	6.97674	6.06061
A	8.73016	9.70874	9.21945	7	126	5.55556		14.1229	1.08696	12.2807	4.38679	5.81			18.8119	0	12.2807	3.77358	3.92157			9.43396	2.17391	12.2807	5	7.69231
A	10.6061	8.92857	9.76732	5	66	7.57576		9.21945	8.67243	27.9886	0.943396	12.07			8.73016	6.0241	28.0702	0	13.3333			9.70874	11.3208	27.907	1.88679	10.8108
A	15.8879	12.766	14.3269	13	107	12.1495		9.76732	2.63331	4.69669	3.57929	11.21			10.6061	2.04082	4.70588	5.82524	6.89655			8.92857	3.22581	4.6875	1.33333	15.5172
B	14.6667	18.1818	16.4242	9	75	12		14.3269	4.16667	4.80769	5.2578	12.91			15.8879	3.57143	5	4.54545	11.1111			12.766	4.7619	4.61538	5.97015	14.7059
B	17.3913	18.4615	17.9264	7	69	10.1449		16.4242	5.15227	9.55576	15.2308				14.6667	3.92157	9.90099	12				18.1818	6.38298	9.21053	18.4615
B	17.0732	40.2062	28.6397	13	82	15.8537		17.9264	3.58372	6.34551	12.0048				17.3913	0.917431	6.97674	11.7647				18.4615	6.25	5.71429	12.2449
B	41.6667	32.9545	37.3106	19	72	26.3889		28.6397	3.07727	7.77311	16.4493				17.0732	2.38095	10.7843	13.3333				40.2062	3.77358	4.7619	19.5652
B	25.641	35.7143	30.6777	20	78	25.641		37.3106	1.96656	7.5502	10.7262				41.6667	0.840336	8.43373	6.81818				32.9545	3.09278	6.66667	14.6341
B	23.4694	31.5315	27.5005	20	98	20.4082		30.6777	5.32015	17.4507	23.2737				25.641	5.08475	23.6111	23.1707				35.7143	5.55556	11.2903	23.3766
B	10.5882	20	15.2941	7	85	8.23529		27.5005	3.90829	12.4383	9.42654				23.4694	2.89855	15	6.89655				31.5315	4.91803	9.87654	11.9565
B	10.8434	18.4615	14.6525	3	83	3.61446		15.2941	5.30397	12.8652	12.5				10.5882	4.83871	15.7303	10.7143				20	5.76923	10	14.2857
B	22.5806	31.3725	26.9766	10	31	32.2581		14.6525	8.09836	14.4872	10.4035				10.8434	8	20	7.69231				18.4615	8.19672	8.97436	13.1148
B	16.25	17.9487	17.0994	8	80	10		26.9766	4.51837	14.823	35.3448				22.5806	3.77358	18.018	36.2069				31.3725	5.26316	11.6279	34.4828
B	14.7059	22.8571	18.7815	10	102	9.80392		17.0994	4.51837	8.6231	15.8443				16.25	5.26316	10.7527	14.5833				17.9487	3.77358	6.49351	17.1053
B	7.56303	11.7647	9.66387	4	119	3.36134		18.7815	2.93199	4.70822	36.3225				14.7059	1.17647	7.69231	43.4783				22.8571	4.6875	1.72414	29.1667
B	21.9298	21.7822	21.856	16	114	14.0351		9.66387	3.96453	7.52262	34.9736				7.56303	3.7037	7.69231	32.6923				11.7647	4.22535	7.35294	37.2549
B	20.5882	22.8571	21.7227	13	68	19.1176		21.856	4.73802	10.3205	21.9203				21.9298	4.34783	12.3077	18.8406				21.7822	5.12821	8.33333	25
B	11.1111	22.2222	16.6667	4	45	8.88889		21.7227	4.00794	7.05773	15.5004				20.5882	3.57143	9.89011	14.1176				22.8571	4.44444	4.22535	16.8831
C	6.38298	6.66667	6.52482	2	47	4.25532		16.6667	3.68782	8.43488	26.1121				11.1111	2.83019	11.236	26.9231				22.2222	4.54545	5.6338	25.3012
C	1.44928	9.09091	5.27009	0	69	0	AVG	15.638	3.9631	9.2779	11.7533	5.60733		AVG	13.0718	2.8576	10.9421	11.4049	2.35084		AVG	18.2041	5.0686	7.61372	12.1016	8.86338
C	1.28205	4.25532	2.76869	0	78	0	st dev	8.17456	1.72892	5.09826	10.5399			st dev	8.59445	2.09983	5.91496	10.8924			st dev	9.4175	1.87767	4.81224	10.6558
C	2.63158	5	3.81579	0	76	0
C	1.36986	2.32558	1.84772	1	73	1.36986		Pvalue	Cre + CON	Cre - CON	Cre + HFD	Cre - HFD			Pvalue	Cre + CON	Cre - CON	Cre + HFD	Cre - HFD			Pvalue	Cre + CON	Cre - CON	Cre + HFD	Cre - HFD
C	0	4.25532	2.12766	0	75	0		Cre - CON	2.339e-10		1.26194e-06	0.000184811			Cre - CON	3.96822e-08		2.3711e-09	8.68861e-05			Cre - CON	4.36289e-10		0.00910428	0.000747589
C	0	4.61538	2.30769	0	100	0		Cre + HFD	0.000627987			0.251607			Cre + HFD	0.268143			0.838648			Cre + HFD	9.46545e-07			0.0398703
C	1.75439	4.65116	3.20277	1	57	1.75439		Cre - HFD	0.116102						Cre - HFD	0.513125						Cre - HFD	0.0221752
C	4.5977	4.41176	4.50473	1	87	1.14943
C	1.07527	4.47761	2.77644	1	93	1.07527								STRICT NORMALIZED		NEG = 0
C	0	4.81928	2.40964	0	104	0	STRICT	Cre +	Cre -	Cre +	Cre -	Negative Stain Control		Cre +	Cre -	Cre +	Cre -	Negative Stain Control
C	0	2.17391	1.08696	0	72	0		CON	CON	HFD	HFD			CON	CON	HFD	HFD
C	6.0241	11.3208	8.67243	4	83	4.81928		5.40541	4.25532	0	0	0	_1	3.52019	2.37011	0	0
C	2.04082	3.22581	2.63331	0	49	0		2.5641	0	4.12371	0	0	_2	0.678892	0	2.2385	0
C	3.57143	4.7619	4.16667	1	28	3.57143		9.25926	0	2.94118	1.0989	3.57143	_3	7.37405	0	1.05597	0
D	3.92157	6.38298	5.15227	1	51	1.96078		1.02041	0	4.5977	0	0	_4	0	0	2.71249	0
D	0.917431	6.25	3.58372	0	109	0		3.22581	1.36986	3.7037	4.54545	0	_5	1.3406	0	1.81849	2.66024
D	2.38095	3.77358	3.07727	2	84	2.38095		5.88235	0	7.22892	5.35714	3.52941	_6	3.99714	0	5.34371	3.47193
D	0.840336	3.09278	1.96656	0	119	0		4.7619	0	0	1.53846	0	_7	2.87669	0	0	0
D	5.08475	5.55556	5.32015	0	59	0		13.4831	1.75439	2.15054	0	0	_8	11.5979	0	0.265327	0
D	2.89855	4.91803	3.90829	0	69	0		5.10204	1.14943	0	0	1.25	_9	3.21683	0	0	0
D	4.83871	5.76923	5.30397	3	62	4.83871		8.91089	1.07527	4.87805	0	0	_10	7.02568	0	2.99284	0
D	8	8.19672	8.09836	4	75	5.33333		2.29885	0	5.82524	3.125	0	_11	0.41364	0	3.94003	1.23979
D	3.77358	5.26316	4.51837	2	53	3.77358		5.94059	0	5.26316	2.83019	3.92157	_12	4.05538	0	3.37795	0.944978
D	5.26316	3.77358	4.51837	2	76	2.63158		5.55556	4.81928	21.0526	0	6.66667	_13	3.67035	2.93407	19.1674	0
D	1.17647	4.6875	2.93199	0	85	0		7.57576	0	2.35294	0.970874	5.17241	_14	5.69055	0	0.467731	0
D	3.7037	4.22535	3.96453	1	81	1.23457		12.1495	3.57143	2.5	1.13636	4.16667	_15	10.2643	1.68622	0.61479	0
D	4.34783	5.12821	4.73802	2	46	4.34783		12	1.96078	4.9505	5.33333		_16	10.1148	0.0755739	3.06528	3.44812
D	3.57143	4.44444	4.00794	2	56	3.57143		10.1449	0	2.32558	5.88235		_17	8.25972	0	0.440371	3.99714
D	2.83019	4.54545	3.68782	0	106	0		15.8537	2.38095	1.96078	6.66667		_18	13.9684	0.495742	0.0755739	4.78146
E	8.82353	3.57143	6.19748	0	68	0		26.3889	0	2.40964	3.40909		_19	24.5037	0	0.524428	1.52388
E	9.27835	6.57895	7.92865	4	97	4.12371		25.641	0	9.72222	4.87805		_20	23.7558	0	7.83701	2.99284
E	4.41176	6.25	5.33088	2	68	2.94118		20.4082	0	4	4.31034		_21	18.523	0	2.11479	2.42513
E	13.7931	8.64198	11.2175	4	87	4.5977		8.23529	4.83871	7.86517	7.14286		_22	6.35008	2.9535	5.97996	5.25765
E	9.87654	4.54545	7.211	3	81	3.7037		3.61446	5.33333	7.36842	1.28205		_23	1.72925	3.44812	5.48321	0
E	14.4578	11.3924	12.9251	6	83	7.22892		32.2581	3.77358	3.6036	15.5172		_24	30.3729	1.88837	1.71839	13.632
E	10.8108	6.66667	8.73874	0	74	0		10	2.63158	4.30108	10.4167		_25	8.11479	0.746369	2.41586	8.53146
E	7.52688	4.87805	6.20247	2	93	2.15054		9.80392	0	1.53846	28.2609		_26	7.91871	0	0	26.3757
E	0	0	0	0	93	0		3.36134	1.23457	6.41026	40.3846		_27	1.47613	0	4.52505	38.4994
E	7.31707	6.81818	7.06763	2	41	4.87805		14.0351	4.34783	6.15385	13.0435		_28	12.1499	2.46262	4.26864	11.1583
E	3.8835	7.69231	5.7879	6	103	5.82524		19.1176	3.57143	3.2967	8.23529		_29	17.2324	1.68622	1.41149	6.35008
E	12.2807	12.2807	12.2807	3	57	5.26316		8.88889	0	6.74157	21.7949		_30	7.00368	0	4.85636	19.9097
E	28.0702	27.907	27.9886	12	57	21.0526	AVG	10.4296	1.60226	4.64219	6.57201	1.88521	AVG	8.57318	0.691564	2.95706	5.23999
E	4.70588	4.6875	4.69669	2	85	2.35294	st dev	7.72278	1.85902	3.92472	9.25354		ST DEV	7.68798	1.12367	3.72142	8.88837
E	5	4.61538	4.80769	2	80	2.5
F	9.90099	9.21053	9.55576	5	101	4.9505		Pvalue	Cre + CON	Cre - CON	Cre + HFD	Cre - HFD		Pvalue	Cre + CON	Cre - CON	Cre + HFD	Cre - HFD
F	6.97674	5.71429	6.34551	2	86	2.32558		Cre - CON	9.80138e-08		0.000312847	0.00550186		Cre - CON	7.25549e-07		0.00228237	0.00730267
F	10.7843	4.7619	7.77311	2	102	1.96078		Cre + HFD	0.000547809			0.297347		Cre + HFD	0.000657185			0.199544
F	8.43373	6.66667	7.5502	2	83	2.40964		Cre - HFD	0.084883					Cre - HFD	0.125744
F	23.6111	11.2903	17.4507	7	72	9.72222
F	15	9.87654	12.4383	4	100	4
F	15.7303	10	12.8652	7	89	7.86517
F	20	8.97436	14.4872	7	95	7.36842
F	18.018	11.6279	14.823	4	111	3.6036
F	10.7527	6.49351	8.6231	4	93	4.30108
F	7.69231	1.72414	4.70822	1	65	1.53846
F	7.69231	7.35294	7.52262	5	78	6.41026
F	12.3077	8.33333	10.3205	4	65	6.15385
F	9.89011	4.22535	7.05773	3	91	3.2967
F	11.236	5.6338	8.43488	6	89	6.74157
G	3.57143	0	1.78571	0	112	0
G	4.05405	0	2.02703	0	74	0
G	5.49451	1.53846	3.51648	1	91	1.0989
G	0	0	0	0	113	0
G	5.68182	3.94737	4.81459	4	88	4.54545
G	5.35714	5.55556	5.45635	3	56	5.35714
G	4.61538	8	6.30769	1	65	1.53846
G	4.16667	2.8169	3.49178	0	96	0
G	6.97674	4.41176	5.69425	0	86	0
G	4.16667	2.77778	3.47222	0	96	0
G	4.6875	6.97674	5.83212	2	64	3.125
G	3.77358	5	4.38679	3	106	2.83019
G	0	1.88679	0.943396	0	67	0
G	5.82524	1.33333	3.57929	1	103	0.970874
G	4.54545	5.97015	5.2578	1	88	1.13636
H	12	18.4615	15.2308	4	75	5.33333
H	11.7647	12.2449	12.0048	3	51	5.88235
H	13.3333	19.5652	16.4493	3	45	6.66667
H	6.81818	14.6341	10.7262	3	88	3.40909
H	23.1707	23.3766	23.2737	4	82	4.87805
H	6.89655	11.9565	9.42654	5	116	4.31034
H	10.7143	14.2857	12.5	4	56	7.14286
H	7.69231	13.1148	10.4035	1	78	1.28205
H	36.2069	34.4828	35.3448	9	58	15.5172
H	14.5833	17.1053	15.8443	10	96	10.4167
H	43.4783	29.1667	36.3225	13	46	28.2609
H	32.6923	37.2549	34.9736	21	52	40.3846
H	18.8406	25	21.9203	9	69	13.0435
H	14.1176	16.8831	15.5004	7	85	8.23529
H	26.9231	25.3012	26.1121	17	78	21.7949
I	0	8.16327	4.08163	0	76	0
I	0	4.7619	2.38095	0	71	0
I	0	7.69231	3.84615	3	84	3.57143
I	0	10.3448	5.17241	0	87	0
I	0	4.25532	2.12766	0	61	0
I	0	11.1111	5.55556	3	85	3.52941
I	0	3.7037	1.85185	0	36	0
I	0	6.38298	3.19149	0	61	0
I	0	7.46269	3.73134	1	80	1.25
I	0	14.2857	7.14286	0	54	0
I	0	6.06061	3.0303	0	60	0
I	3.92157	7.69231	5.80694	4	102	3.92157
I	13.3333	10.8108	12.0721	3	45	6.66667
I	6.89655	15.5172	11.2069	3	58	5.17241
I	11.1111	14.7059	12.9085	3	72	4.16667

## Sheet: Combined Cytokeratin
Picture Letter	Cytokeratin (0-2)	Cytokeratin (0-2)	avg		COMBINED	Cre +	Cre -	Cre +	Cre -	Negative Stain Control
A	2	2	2			CON	CON	HFD	HFD
A	1	1	1			2	1	0	1	0
A	2	2	2			1	1	0	1	0
A	2	1	1.5			2	1.5	0	1.5	0
A	2	1	1.5			1.5	1.5	1	1	0
A	2	2	2			1.5	1	0.5	0.5	0
A	1	1	1			2	1.5	0	1	0
A	2	2	2			1	2	0	1	0
A	1	2	1.5			2	1	0.5	2	0
A	2	1	1.5			1.5	2	0.5	1	0
A	1	1	1			1.5	1	0	2	0.5
A	2	2	2			1	2	0.5	1	0
A	1	2	1.5			2	2	0.5	0.5	0
A	1	1	1			1.5	2	0.5	1	0
A	1	2	1.5			1	1	0	1	0
B	2	1	1.5			1.5	1	0	0.5	0
B	2	1	1.5			1.5	1.5	0.5	2
B	1	1	1			1.5	2	1	1
B	1	1	1			1	2	0	2
B	1	1	1			1	2	0.5	1.5
B	1	2	1.5			1	1	1.5	1.5
B	2	2	2			1.5	1	1	2
B	2	2	2			2	1.5	0	1.5
B	1	1	1			2	1.5	0	1.5
B	2	2	2			1	1.5	0.5	1.5
B	2	2	2			2	1	1	2
B	2	2	2			2	1.5	0	1.5
B	2	2	2			2	1	1	2
B	2	2	2			2	1	1	2
B	2	1	1.5			2	1	0.5	2
C	1	1	1			1.5	2	1	2
C	1	1	1		AVG	1.56667	1.43333	0.45	1.4	0.0333333
C	2	1	1.5		st dev	0.409654	0.430183	0.442368	0.515284
C	2	1	1.5
C	1	1	1			Pvalue	Cre + CON	Cre - CON	Cre + HFD	Cre - HFD
C	2	1	1.5			Cre - CON	0.22389		3.7294e-12	0.786594
C	2	2	2			Cre + HFD	1.81945e-14			2.26218e-10
C	1	1	1			Cre - HFD	0.170825
C	2	2	2
C	1	1	1
C	2	2	2
C	2	2	2
C	2	2	2
C	1	1	1
C	1	1	1
D	2	1	1.5
D	2	2	2
D	2	2	2
D	2	2	2
D	1	1	1
D	1	1	1
D	2	1	1.5
D	2	1	1.5
D	1	2	1.5
D	1	1	1
D	1	2	1.5
D	1	1	1
D	1	1	1
D	1	1	1
D	2	2	2
E	0	0	0
E	0	0	0
E	0	0	0
E	1	1	1
E	0	1	0.5
E	0	0	0
E	0	0	0
E	0	1	0.5
E	0	1	0.5
E	0	0	0
E	0	1	0.5
E	0	1	0.5
E	0	1	0.5
E	0	0	0
E	0	0	0
F	1	0	0.5
F	1	1	1
F	0	0	0
F	0	1	0.5
F	1	2	1.5
F	1	1	1
F	0	0	0
F	0	0	0
F	0	1	0.5
F	1	1	1
F	0	0	0
F	1	1	1
F	1	1	1
F	0	1	0.5
F	1	1	1
G	1	1	1
G	1	1	1
G	1	2	1.5
G	1	1	1
G	0	1	0.5
G	1	1	1
G	1	1	1
G	2	2	2
G	1	1	1
G	2	2	2
G	1	1	1
G	0	1	0.5
G	1	1	1
G	1	1	1
G	0	1	0.5
H	2	2	2
H	1	1	1
H	2	2	2
H	1	2	1.5
H	1	2	1.5
H	2	2	2
H	2	1	1.5
H	2	1	1.5
H	2	1	1.5
H	2	2	2
H	2	1	1.5
H	2	2	2
H	2	2	2
H	2	2	2
H	2	2	2
I	0	0	0
I	0	0	0
I	0	0	0
I	0	0	0
I	0	0	0
I	0	0	0
I	0	0	0
I	0	0	0
I	0	0	0
I	0	1	0.5
I	0	0	0
I	0	0	0
I	0	0	0
I	0	0	0
I	0	0	0
