# Supplementary material for: Exposure to maternal obesogenic diet worsens some but not all pre-cancer phenotypes in a murine genetic model of prostate cancer
Source: PLoS One. 2017 May 10;12(5):e0175764. doi: 10.1371/journal.pone.0175764 (PMC5425180; doi:10.1371/journal.pone.0175764)
Supplement: S6 File — (XLSX) [file pone.0175764.s007.xlsx]

## Sheet: Dr. Humphrey Evaluation Sheet
Slide Number	Total acini	Normal	Hyper-Proliferative	PIN	Local Invasion	Grossly evident nodules	Lympatic/Vascular Invasion	Grossly evident metastases
1
2
3
4
5
6
7
8
9
10
11
12
13
14
15
16
17
18
19
20
21
22
23
24
25
26
27
28
29
30
31
32
33
34
35
36
37
38
39
40
41
42
43
44
45
46
47
48
49
50
51
52
53
54
55
56

## Sheet: Slide Information PTEN Exp. 1
Slide Name	Genotype	Diet	Age (Weeks)
1178 #3	Pb-Cre+; Ptenf/f	CON	6
1178 #8	Pb-Cre+; Ptenf/f	CON	6
1207 #3	Pb-Cre+; Ptenf/f	CON	6
1207 #8	Pb-Cre+; Ptenf/f	CON	6
1208 #3	Pb-Cre+; Ptenf/f	CON	6
1208 #7	Pb-Cre+; Ptenf/f	CON	6
1211 #3	Pb-Cre+; Ptenf/f	CON	6
1211 #9	Pb-Cre+; Ptenf/f	CON	6
1202 #3	Pb-Cre+; Ptenf/f	High Fat Diet	6
1202 #6	Pb-Cre+; Ptenf/f	High Fat Diet	6
1204 #3	Pb-Cre+; Ptenf/f	High Fat Diet	6
1204 #7	Pb-Cre+; Ptenf/f	High Fat Diet	6
1176 #3	Pb-Cre-; Ptenf/f	CON	6
1176 #8	Pb-Cre-; Ptenf/f	CON	6
1177 #3	Pb-Cre-; Ptenf/f	CON	6
1177 #8	Pb-Cre-; Ptenf/f	CON	6
1206 #3	Pb-Cre-; Ptenf/f	CON	6
1206 #7	Pb-Cre-; Ptenf/f	CON	6
1209 #3	Pb-Cre-; Ptenf/f	CON	6
1209 #7	Pb-Cre-; Ptenf/f	CON	6
1203 #3	Pb-Cre-; Ptenf/f	High Fat Diet	6
1203 #7	Pb-Cre-; Ptenf/f	High Fat Diet	6
1205 #3	Pb-Cre-; Ptenf/f	High Fat Diet	6
1205 #7	Pb-Cre-; Ptenf/f	High Fat Diet	6

## Sheet: Sheet1
Slide Name	Epithelial Hyperplasia	Low grade PIN	High grade PIN	Mitoses/10hpfs	Central Necrosis	Proportion of Duct profiles with expansile luminal necrosis	Synaptophysin
1178 #3			1	7	1	8/79 (10%)
1178 #8
1207 #3			1	4	1	8/76 (11 %)
1207 #8
1208 #3			1	6	1	4/63 (11%)
1208 #7
1211 #3			1	3	1	2/56 (4%)
1211 #9
1202 #3			1	8	1	15/85 (17%)
1202 #6
1204 #3			1	11	1	10/89 (11%)
1204 #7
1176 #3	1			1	0
1176 #8
1177 #3	1			3	0
1177 #8
1206 #3	1			1	0
1206 #7
1209 #3	1			0	0
1209 #7
1203 #3	1			1	0
1203 #7
1205 #3	1			1	0
1205 #7
Group 2
1232 #2	1	1	0	2	0	0
1232 #8
1233 #2			1	6	1	4/80 (5%)
1233 #8
1234 #2	0	1	1	4	1	1/45 (2%)
1234 #8
1235 #2	1	0	0	1	0	0
1235 #8
1237 #2			1	8	1	4/52 (8%)	equivocal
1237 #8
1238 #2	1	1	0	2	0	0
1238 #8
1266 #2	1	1	0	0	0	0	negative
1266 #8
1267 #2	0	0	1	4	1	8/65 (12%)
1267 #8
1268 #2			1	10	1	12/78 (15%)	focal positive
1268 #8
1269 #2	1	0	0	1	0	0
1269 #8
1270 #2	1	0	0	1	0	0
1270 #8
1271 #2			1	6	1	7/95 (7%)	focal positive
1271 #8
Group 3
1272 #2	1	0	0	0	0	0
1272 #8
1273 #2	1	1	0	0	0	0
1273 #8
1279 #2
1279 #7
1280 #2
1280 #7
1281 #2
1281 #7
1328 #2	Neuroendocrine diff by synaptophysin		1	18	1	4/87 (4.6%)	positive
1328 #7
1329 #2			1	15	1	3/74 (4%)	weak positive
1329 #7
1330 #2			1	9	1	6/80 (8%)	equivocal
1330 #7
Group 4
1279 #5			1	11	1	1/99 (1%)	focal weak (equivocal)
1280 #5	+	+	0	0	0	0	negative
1281 #5			1	15	1	4/60 (7%)
1331 #2	1	0	0	1	0	0
1331 #7
1341 #2	1	0	0	0	0	0
1341 #7
1342 #2	1	0	0	0	0	0
1342 #7
1343 #2	1	0	0	0	0	0
1343 #7
1344 #2	1	0	0	2	0	0
1344 #7
1345 #2			1	9	1	5/72 (7%)
1345 #7
1328 Synaptophysin
1328 Pan Cytokeratin
Group 5
1346 #2		1	0	0	0	0
1346 #7
1347 #2			1	8	1	3/43 (7%)
1347 $7
1348 #2			1	10	1	16/87 (18%)	positive
1348 #7
1349 #2	1	0	0	0	0	0
1349 #7
1350 #2			1	9	1	8/69 (12%)
1350 #7
1351 #2	1	1	0	2	0	0
1351 #7
1358#7				5	1	10/82 (12%)
1359 #7			1	6	1	6/64 (9%)
